# Supplementary material for: Impact of Partnered Pharmacist Medication Charting (PPMC) on Medication Discrepancies and Errors: A Pragmatic Evaluation of an Emergency Department-Based Process Redesign
Source: Int J Environ Res Public Health. 2023 Jan 13;20(2):1452. doi: 10.3390/ijerph20021452 (PMC9859430; doi:10.3390/ijerph20021452)
Supplement: Supplementary file 1 [file ijerph-20-01452-s001.zip]

Archive with 1 entries (1 files):
- ijerph-2131884-supplementary.pdf
